# Supplementary material for: β-(1→4)-Mannobiose Acts as an Immunostimulatory Molecule in Murine Dendritic Cells by Binding the TLR4/MD-2 Complex
Source: Cells. 2021 Jul 14;10(7):1774. doi: 10.3390/cells10071774 (PMC8305851; doi:10.3390/cells10071774)
Supplement: Supplementary file 1 [file cells-10-01774-s001.zip]

Archive with 1 entries (1 files):
- cells-1255345-supplementary.pdf
